# Supplementary material for: Herpes Simplex Virus Type 1 Infection of Human Periodontal Ligament
Source: Int J Mol Sci. 2024 Aug 2;25(15):8466. doi: 10.3390/ijms25158466 (PMC11312683; doi:10.3390/ijms25158466)
Supplement: Supplementary file 1 [file ijms-25-08466-s001.zip]

Archive with 1 entries (1 files):
- ijms-3084228-supplementary.pdf
